# Supplementary material for: Dentate gyrus development requires a cortical hem-derived astrocytic scaffold
Source: eLife. 2021 Jan 4;10:e63904. doi: 10.7554/eLife.63904 (PMC7806271; doi:10.7554/eLife.63904)
Supplement: Figure 2—figure supplement 3—source data 1. [file elife-63904-fig2-figsupp3-data1.xlsx]

## Sheet: Figure S.6
	Figure 2 - Figure Supplement 3.B		Analysis of PAX6+ cells proliferation at E14.5 and E16.5
			%PAX6+Ki67+/PAX6+ cells					Angular transformation **			Statistical analysis
			E14.5			Average	SD	E14.5			Normality test*	ANOVA	Comparison (Student test)	P value adj.
	Sox9fl/+;Sox1+/+ (n=3)		0.475692	0.427714	0.311537	0.404981	0.084406	43.6067	40.8438	33.9283	0.5362	N/A	Sox9fl/+ Sox1+/+ (n=3) vs. Sox9fl/fl Sox1Cre/+ (n=3)	0.9711
	Sox9fl/fl;Sox1Cre/+ (n=3)		0.400829	0.454837	0.350467	0.402044	0.0521955	39.28	42.4088	36.2993	0.9733		Sox9fl/+ Sox1+/+ (n=3) vs. Sox9fl/fl Nestin-Cre (n=3)
			%PAX6+Ki67+/PAX6+ cells					Angular transformation **			Statistical analysis
			E16.5			Average	SD	E16.5			Normality test*	ANOVA	Comparison (Student test)	P value adj.
	Sox9fl/+;Sox1+/+ (n=3)		0.5011	0.482252	0.306498	0.42995	0.107327	45.063	43.9829	33.6159	0.1634	N/A	Sox9fl/+ Sox1+/+ (n=3) vs. Sox9fl/fl Sox1Cre/+ (n=3)	0.7388
	Sox9fl/fl;Sox1Cre/+ (n=3)		0.504077	0.513761	0.356705	0.458181	0.0880146	45.2336	45.7886	36.673	0.1038		Sox9fl/+ Sox1+/+ (n=3) vs. Sox9fl/fl Nestin-Cre (n=3)
	Figure 2 - Figure Supplement 3.C		Distribution of PAX6+Ki67+ cells along primary and secondary and tertiary matrices at E14.5 and E16.5
			%PAX6+Ki67+/PAX6+ - Matrix 1					Statistical analysis
			E14.5			Average	SD	E14.5			Normality test*	ANOVA	Comparison (Student test)	P value adj.
	Sox9fl/+;Sox1+/+ (n=3)		0.580371	0.539255	0.35675	0.492125	0.119027	49.625	47.2514	36.6757	0.3301	N/A	Sox9fl/+ Sox1+/+ (n=3) vs. Sox9fl/fl Sox1Cre/+ (n=3)	0.9959
	Sox9fl/fl;Sox1Cre/+ (n=3)		0.525848	0.552048	0.39875	0.492215	0.0819967	46.4816	47.9876	39.1584	0.3066		Sox9fl/+ Sox1+/+ (n=3) vs. Sox9fl/fl Nestin-Cre (n=3)
			%PAX6+Ki67+/PAX6+ cells - Matrix 2					Statistical analysis
			E14.5			Average	SD	E14.5			Normality test*	ANOVA	Comparison (Student test)	P value adj.
	Sox9fl/+;Sox1+/+ (n=3)		0.0664653	0.0812808	0.164683	0.104143	0.0529496	14.9401	16.5647	23.942	0.324	N/A	Sox9fl/+ Sox1+/+ (n=3) vs. Sox9fl/fl Sox1Cre/+ (n=3)	0.5793
	Sox9fl/fl;Sox1Cre/+ (n=3)		0.0576497	0.0759162	0.113497	0.0823543	0.0284748	13.8926	15.9935	19.6877	0.6984		Sox9fl/+ Sox1+/+ (n=3) vs. Sox9fl/fl Nestin-Cre (n=3)
			%PAX6+Ki67+/PAX6+ - Matrix 1					Statistical analysis
			E16.5			Average	SD	E16.5			Normality test*	ANOVA	Comparison (Student test)	P value adj.
	Sox9fl/+;Sox1+/+ (n=3)		0.577519	0.525578	0.378005	0.493701	0.103507	49.4595	46.4662	37.9389	0.4828	N/A	Sox9fl/+ Sox1+/+ (n=3) vs. Sox9fl/fl Sox1Cre/+ (n=3)	0.6236
	Sox9fl/fl;Sox1Cre/+ (n=3)		0.613297	0.544444	0.445298	0.534346	0.0844538	51.5483	47.5498	41.8595	0.8083		Sox9fl/+ Sox1+/+ (n=3) vs. Sox9fl/fl Nestin-Cre (n=3)
			%PAX6+Ki67+/PAX6+ cells - Matrix 2					Statistical analysis
			E16.5			Average	SD	E16.5			Normality test*	ANOVA	Comparison (Student test)***	P value adj.
	Sox9fl/+;Sox1+/+ (n=3)		0.449023	0.448669	0.226693	0.374795	0.12826	42.0741	42.0538	28.4325	0.0024	N/A	Sox9fl/+ Sox1+/+ (n=3) vs. Sox9fl/fl Sox1Cre/+ (n=3)	0.9715
	Sox9fl/fl;Sox1Cre/+ (n=3)		0.438367	0.482066	0.21882	0.379751	0.141073	41.4597	43.9722	27.8904	0.2781		Sox9fl/+ Sox1+/+ (n=3) vs. Sox9fl/fl Nestin-Cre (n=3)
	Figure 2 - Figure Supplement 3.F		Analysis of TBR2+ cell formation rate from E18.5 to P2
			%TBR2+EdU+/TBR2+ cells					Angular transformation **			Statistical analysis
			E18.5 --> P2			Average	SD	E18.5 --> P2			Normality test*	ANOVA	Comparison (Tukey test)	P value adj.
	Sox9fl/+;Sox1+/+ (n=3)		0.231	0.217	0.267	0.238333	0.0257941	28.7262	27.7641	31.1125	0.5447	P value: 0.4656 F: 0.8707	Sox9fl/+ Sox1+/+ (n=3) vs. Sox9fl/fl Sox1Cre/+ (n=3)	0.9937
	Sox9fl/fl;Sox1Cre/+ (n=3)		0.227	0.221	0.257	0.235	0.0192873	28.4535	28.0412	30.461	0.3036		Sox9fl/+ Sox1+/+ (n=3) vs. Sox9fl/fl Nestin-Cre (n=3)	0.5563
	Sox9fl/fl;Nestin-Cre (n=3)		0.309	0.301	0.208	0.272667	0.0561456	33.7712	33.2734	27.1338	0.1292		Sox9fl/fl Sox1Cre/+ (n=3) vs. Sox9fl/fl Nestin-Cre (n=3)	0.4992
	Figure 2 - Figure Supplement 3.G		Distribution of TBR2+EdU+ cells along primary, secondary and tertiary matrices at P2
			TBR2+EdU+ cells - Matrix 1					Statistical analysis
			P2			Average	SD	Normality test*	ANOVA	Comparison (Tukey test)				P value adj.
	Sox9fl/+;Sox1+/+ (n=3)		4.8	9.4	13.4	9.2	4.30349	0.9231	P value: 0.0197 F: 8.106	Sox9fl/+ Sox1+/+ (n=3) vs. Sox9fl/fl Sox1Cre/+ (n=3)				0.0169
	Sox9fl/fl;Sox1Cre/+ (n=3)		29.2	21	30.4	26.8667	5.11599	0.2245		Sox9fl/+ Sox1+/+ (n=3) vs. Sox9fl/fl Nestin-Cre (n=3)				0.3471
	Sox9fl/fl;Nestin-Cre (n=3)		17.8	21.4	8.6	15.9333	6.60101	0.5275		Sox9fl/fl Sox1Cre/+ (n=3) vs. Sox9fl/fl Nestin-Cre (n=3)				0.1062
			TBR2+EdU+ cells - Matrix 2					Statistical analysis
			P2			Average	SD	Normality test*	ANOVA	Comparison (Tukey test)				P value adj.
	Sox9fl/+;Sox1+/+ (n=3)		33.4	29.4	45.8	36.2	8.55102	0.4509	P value: 0.0090 F: 11.41	Sox9fl/+ Sox1+/+ (n=3) vs. Sox9fl/fl Sox1Cre/+ (n=3)				0.5423
	Sox9fl/fl;Sox1Cre/+ (n=3)		21.4	28.4	33.4	27.7333	6.02771	0.8168		Sox9fl/+ Sox1+/+ (n=3) vs. Sox9fl/fl Nestin-Cre (n=3)				0.3189
	Sox9fl/fl;Nestin-Cre (n=3)		60.2	49.2	35.6	48.3333	12.3229	0.8836		Sox9fl/fl Sox1Cre/+ (n=3) vs. Sox9fl/fl Nestin-Cre (n=3)				0.0789
			TBR2+EdU+ cells - Matrix 3					Statistical analysis
			P2			Average	SD	Normality test*	ANOVA ***	Comparison (Tukey test)				P value adj.
	Sox9fl/+;Sox1+/+ (n=3)		73.2	90.2	100.4	87.9333	13.7409	0.7262	P value: 0.023 F: 7.556	Sox9fl/+ Sox1+/+ (n=3) vs. Sox9fl/fl Sox1Cre/+ (n=3)				0.019
	Sox9fl/fl;Sox1Cre/+ (n=3)		50	49.6	22	40.5333	16.0516	0.0238		Sox9fl/+ Sox1+/+ (n=3) vs. Sox9fl/fl Nestin-Cre (n=3)				0.1875
	Sox9fl/fl;Nestin-Cre (n=3)		61	79.2	49.6	63.2667	14.9296	0.7482		Sox9fl/fl Sox1Cre/+ (n=3) vs. Sox9fl/fl Nestin-Cre (n=3)				0.2289
	Figure 2 - Figure Supplement 3.J		Analysis of PROX1+ cell formation rate from E16.5 to E18.5
			%PROX1+EdU+/PROX1+ cells					Angular transformation **			Statistical analysis
			E16.5 --> E18.5			Average	SD	E16.5 --> E18.5			Normality test*	ANOVA	Comparison (Tukey test)	P value adj.
	Sox9fl/+;Sox1+/+ (n=3)		0.09002	0.11633	0.13832	0.11489	0.0241822	17.4596	19.9422	21.8337	0.8516	P value: 0.4363 F: 0.9553	Sox9fl/+ Sox1+/+ (n=3) vs. Sox9fl/fl Sox1Cre/+ (n=3)	0.6583
	Sox9fl/fl;Sox1Cre/+ (n=3)		0.10448	0.08952	0.10311	0.0990367	0.00827009	18.8586	17.4095	18.7299	0.1525		Sox9fl/+ Sox1+/+ (n=3) vs. Sox9fl/fl Nestin-Cre (n=3)	0.4179
	Sox9fl/fl;Nestin-Cre (n=3)		0.09335	0.11574	0.06858	0.0925567	0.02359	17.7902	19.8894	15.1815	0.8812		Sox9fl/fl Sox1Cre/+ (n=3) vs. Sox9fl/fl Nestin-Cre (n=3)	0.8942
	* Normality test: Shapiro-Wilk test
	** For percentages, statistical analysis is performed on data processed with angular transformation
	*** Non-parametrical statistical analysis is used only when most of the sample groups within one analysis are not normally distributed (e.g. 2 out or 3 samples, or 1 out of 2 samples).
