# Supplementary material for: Dentate gyrus development requires a cortical hem-derived astrocytic scaffold
Source: eLife. 2021 Jan 4;10:e63904. doi: 10.7554/eLife.63904 (PMC7806271; doi:10.7554/eLife.63904)
Supplement: Source code 1. — It was written by Dr. Vivien Labat-gest and kindly donated by Prof. Federico Luzzati. [file elife-63904-code1.zip]

Archive with 1 entries (1 files):
- codefordistances_gui.txt
